# Supplementary material for: Utilizing SSR-based core collection development to improve conservation and utilization of Corylus L. genetic resources
Source: PLoS One. 2024 Oct 29;19(10):e0312116. doi: 10.1371/journal.pone.0312116 (PMC11521296; doi:10.1371/journal.pone.0312116)
Supplement: S1 Table — (XLSX) [file pone.0312116.s001.xlsx]

## Sheet: Sheet1
S1 Table. The passport information of 331 varieties.
No.	Name	Germplasm types
1	Xianda 1	Cultivars
2	21-15	landraces
3	Liaozhen 4	Cultivars
4	Liaozhen 9	Cultivars
5	29-3	landraces
6	30-5	landraces
7	Dawei	Cultivars
8	33-140	landraces
9	33-150	landraces
10	33-155	landraces
11	33-15	landraces
12	33-160	landraces
13	33-25	landraces
14	33-40	landraces
15	33-45	landraces
16	33-55	landraces
17	33-5	landraces
18	33-65	landraces
19	33-70	landraces
20	33-80	landraces
21	33-90	landraces
22	37-110	landraces
23	37-115	landraces
24	37-120	landraces
25	37-130	landraces
26	37-16	landraces
27	37-20	landraces
28	37-25	landraces
29	37-30	landraces
30	37-35	landraces
31	37-45	landraces
32	37-55	landraces
33	37-5	landraces
34	37-60	landraces
35	37-65	landraces
36	37-70	landraces
37	37-75	landraces
38	37-80	landraces
39	37-85	landraces
40	37-90	landraces
41	41-115	landraces
42	41-95	landraces
43	47-191	landraces
44	47-195	landraces
45	50-131	landraces
46	50-140	landraces
47	50-20	landraces
48	50-40	landraces
49	50-45	landraces
50	50-50	landraces
51	50-60	landraces
52	50-70	landraces
53	50-80	landraces
54	50-85	landraces
55	50-90	landraces
56	50-95	landraces
57	Liaozhen 3	Cultivars
58	Yuzhui	Cultivars
59	81-15	Cultivars
60	81-18	Cultivars
61	81-19	Cultivars
62	81-20	Cultivars
63	81-22	Cultivars
64	81-34	Cultivars
65	81-55	Cultivars
66	81-5	Cultivars
67	81-6	Cultivars
68	82-18	Cultivars
69	82-19	Cultivars
70	82-23	Cultivars
71	82-32	Cultivars
72	82-34	Cultivars
73	83-32	Cultivars
74	83-35	Cultivars
75	83-5	Cultivars
76	83-81	Cultivars
77	84-2	Cultivars
78	84-337	Cultivars
79	84-480	Cultivars
80	84-571	Cultivars
81	84-610	Cultivars
82	84-612	Cultivars
83	84-619	Cultivars
84	84-61	Cultivars
85	84-628	Cultivars
86	84-69	Cultivars
87	84-84	Cultivars
88	84-89	Cultivars
89	84-91	Cultivars
90	Ping'ou 124	Cultivars
91	85-14	Cultivars
92	85-161	Cultivars
93	85-164	Cultivars
94	85-37	Cultivars
95	33-110	landraces
96	33-115	landraces
97	33-130	landraces
98	33-135	landraces
99	33-145	landraces
100	33-170	landraces
101	33-174	landraces
102	33-20	landraces
103	33-30	landraces
104	33-60	landraces
105	37-10	landraces
106	37-125	landraces
107	37-135	landraces
108	37-150	landraces
109	37-50	landraces
110	37-95	landraces
111	41-100	landraces
112	41-105	landraces
113	41-10	landraces
114	41-110	landraces
115	41-125	landraces
116	41-130	landraces
117	41-135	landraces
118	41-140	landraces
119	41-145	landraces
120	41-150	landraces
121	41-155	landraces
122	41-165	landraces
123	41-170	landraces
124	41-20	landraces
125	41-35	landraces
126	41-40	landraces
127	41-45	landraces
128	41-50	landraces
129	41-55	landraces
130	41-60	landraces
131	41-65	landraces
132	41-70	landraces
133	41-75	landraces
134	41-80	landraces
135	41-85	landraces
136	44-3	landraces
137	47-200	landraces
138	50-100	landraces
139	50-10	landraces
140	50-110	landraces
141	50-136	landraces
142	50-15	landraces
143	50-25	landraces
144	50-30	landraces
145	50-35	landraces
146	50-55	landraces
147	50-5	landraces
148	50-65	landraces
149	85-127	Cultivars
150	81-36	Cultivars
151	81-58	Cultivars
152	81-67	Cultivars
153	82-14	Cultivars
154	Ping'ou 15	Cultivars
155	82-21	Cultivars
156	82-4	Cultivars
157	83-89	Cultivars
158	84-12	Cultivars
159	84-145	Cultivars
160	84-165	Cultivars
161	84-213	Cultivars
162	84-270	Cultivars
163	Liaozhen 1	Cultivars
164	84-44	Cultivars
165	84-577	Cultivars
166	85-153	Cultivars
167	Ping'ou 162	Cultivars
168	85-3	Cultivars
169	85-49	Cultivars
170	85-51	Cultivars
171	85-70	Cultivars
172	85-76	Cultivars
173	85-83	Cultivars
174	C. kwechowensis	landraces
175	C. chinensis	landraces
176	OSU 23	Cultivars
177	OSU 39	Cultivars
178	Barcelona	Cultivars
179	Pin 1-1-1	landraces
180	Pin 1-5-3	landraces
181	Pin 1-7-3	landraces
182	Pin 1-8-1	landraces
183	Pin 2-4-1	landraces
184	Pin 2-5-3	landraces
185	Pin 2-7-1	landraces
186	Pin 3-5-3	landraces
187	Pin 5-1-1	landraces
188	Pin 7-2-1	landraces
189	Pin 7-5-1	landraces
190	Pin 8-4-1	landraces
191	OSU 11	Cultivars
192	OSU 12	Cultivars
193	OSU 13	Cultivars
194	18-3	Cultivars
195	224-001	Cultivars
196	276-142	Cultivars
197	309-074	Cultivars
198	309-07	Cultivars
199	33-100	landraces
200	33-105	landraces
201	33-10	landraces
202	33-125	landraces
203	33-165	landraces
204	33-35	landraces
205	33-50	landraces
206	33-75	landraces
207	33-95	landraces
208	35-1	Cultivars
209	37-100	landraces
210	37-105	landraces
211	37-140	landraces
212	37-145	landraces
213	384-014	Cultivars
214	41-120	landraces
215	41-160	landraces
216	41-30	landraces
217	41-5	landraces
218	41-90	landraces
219	47-180	landraces
220	47-184	landraces
221	474-084	Cultivars
222	50-120	landraces
223	50-125	landraces
224	50-75	landraces
225	80-8	Cultivars
226	81-17	Cultivars
227	81-43	Cultivars
228	81-60	Cultivars
229	81-8	Cultivars
230	82-12	Cultivars
231	82-22	Cultivars
232	82-30	Cultivars
233	83-40	Cultivars
234	Ping'ou 62	Cultivars
235	83-67	Cultivars
236	84-163	Cultivars
237	Ping'ou 10	Cultivars
238	84-208	Cultivars
239	84-217	Cultivars
240	84-22	Cultivars
241	84-239	Cultivars
242	84-260	Cultivars
243	84-318	Cultivars
244	84-328	Cultivars
245	84-376	Cultivars
246	84-394	Cultivars
247	84-463	Cultivars
248	84-496	Cultivars
249	84-504	Cultivars
250	84-517	Cultivars
251	84-570	Cultivars
252	Ping'ou 572	Cultivars
253	84-578	Cultivars
254	84-579	Cultivars
255	84-580	Cultivars
256	84-585	Cultivars
257	84-586	Cultivars
258	84-590	Cultivars
259	84-592	Cultivars
260	84-593	Cultivars
261	84-602	Cultivars
262	84-603	Cultivars
263	84-72	Cultivars
264	84-75	Cultivars
265	Ping'ou 119	Cultivars
266	Ping'ou 127	Cultivars
267	85-140	Cultivars
268	85-143	Cultivars
269	85-147	Cultivars
270	85-152	Cultivars
271	85-200	Cultivars
272	85-41	Cultivars
273	85-67	Cultivars
274	85-69	Cultivars
275	85-73	Cultivars
276	85-88	Cultivars
277	85-8	Cultivars
278	Lewis	Cultivars
279	Royal	Cultivars
280	Liaozhen 2	Cultivars
281	C. mandshurica	landraces
282	OSU D	Cultivars
283	OSU E	Cultivars
284	Qiuxiang	Cultivars
285	Virunga	Cultivars
286	C. yunnanensis	landraces
287	OSU 104E	Cultivars
288	OSU 121	Cultivars
289	OSU 14	Cultivars
290	OSU 17	Cultivars
291	OSU 18	Cultivars
292	Ergu-1	outgroup
293	Yangshuhe-1	outgroup
294	OSU 287-008	Cultivars
295	Jianshe-1	outgroup
296	OSU 312-030	Cultivars
297	Fenggou-1	outgroup
298	Fengmao-1	outgroup
299	Fengmao-2	outgroup
300	Hengshan-1	outgroup
301	OSU 34	Cultivars
302	Xiushui-1	outgroup
303	OSU 37-40	Cultivars
304	N 39	Cultivars
305	Yilin-1	outgroup
306	Beishan-1	outgroup
307	Anquan-1	outgroup
308	Baishan-1	outgroup
309	Anquan-2	outgroup
310	Xiaokunlun-1	outgroup
311	Yongcui-1	outgroup
312	OSU 475-091	Cultivars
313	OSU 479-027	Cultivars
314	OSU 50-115	Cultivars
315	Dongshen-1	outgroup
316	OSU 52	Cultivars
317	Qinshan-1	outgroup
318	Sanhe-1	outgroup
319	Ershiqi	outgroup
320	Shangyou	outgroup
321	Fumin-1	outgroup
322	Atinghe-1	outgroup
323	B6	Cultivars
324	Maria	Cultivars
325	Roral	Cultivars
326	TGDL	Cultivars
327	Bokehong	Cultivars
328	Liaozhen 8	Cultivars
329	OSU BS	Cultivars
330	Wanxiang	Cultivars
331	Corylus avellana 'Contorta'	landraces
