# Supplementary material for: Utilizing SSR-based core collection development to improve conservation and utilization of Corylus L. genetic resources
Source: PLoS One. 2024 Oct 29;19(10):e0312116. doi: 10.1371/journal.pone.0312116 (PMC11521296; doi:10.1371/journal.pone.0312116)
Supplement: S2 Table — (XLSX) [file pone.0312116.s002.xlsx]

## Sheet: Sheet1
S2 Table. Essential information of 34 primers
No.	Primer name	Primer sequence(5′-3′)	Annealling（°C）
1	CAC-001a	F-CCCGTAACTAACCAATCACAAT R-TGGAGAAGAGGAGAGCTTAGTG	57.67
2	CAC-A040	F-TGCTCAAGCAAATATTGCAC R-GTTTGGGATCCAATTAACCCTCT	55.99
3	CAC-A14a	F-GGTTTGTTACAGAAATTCAGACG R-GCGTGTGGTTAATGTTTTCTTT	52.08
4	CAC-B001	F-TGTAAAACGACGGCCAGTCCAAATCAAAACAACCAAACC R-CCGCAGCCATCACATCTA	62
5	CAC-B005	F-CAAACTTATGATAGGCATGCAA R-TGTCACTTTGGAAGACAAGAGA	53.95
6	CAC-B020	F-GGGAAAATACTCCAAATCGCT R-TCACCGAGCCGTCATAATC	55.16
7	CAC-B029b	F-CAATTTACACCTCAGGGAAGAG R-AAGTTCACCCAAGAAATCCAC	53.66
8	CAC-B101	F-GCAGACCAGAGTCTGTTATTCA R-AGACAATTTCGTGACTGGGTAT	53.95
9	CAC-B105	F-TGTAAAACGACGGCCAGTAAAGGAGCAAGCATGTTAGG R-GTTTGTACGGATGATCCACTGAG	51
10	CAC-B113	F-TGTAAAACGACGGCCAGTTTGAGGAAGTCCAGGAAAAT R-GCCAGAGAGAGCAAGAGTTAG	60
11	CAC-B114	F-TTCCCCTCTCAAAGCCAC R-GAAGGTTGAAGAAGAGCAACAG	55.81
12	CAC-C008	F-TGTAAAACGACGGCCAGTTTTCCGCAGATAATACAGGG R-TCCTTTGCTTTGGACCAG	63
13	CAC-C028	F-CTACCCCATCGCTTGACAC R-GGAGACTTGTTTGCCACAGA	55.4
14	CaD-CAT6	F-TGTAAAACGACGGCCAGTGGTCTCCTTCGCTAACATAACCAA R-GTTGCCCTCGAGTTGTAGTA	56
15	CAF-1	F-TGTAAAACGACGGCCAGTAAGACTGGAGATTGGATCAGGAG R-CAAACTTGTCCTCAGGAAACTCA	57
16	CAF-10	F-TGTAAAACGACGGCCAGTCAGGAGCATGAGGAGTTAGAAGA R-CAAATTTCCTCTTTGCTTCAGAT	55
17	CAF-12	F-TGTAAAACGACGGCCAGTGTGAAGACAAGGAGTTTTCGCTA R-TTCATCATTTGAGGATGAGAAAG	56
18	CAF-13	F-TGTAAAACGACGGCCAGTCCTTTTCTTCCCTTTCTTCCTTA R-CAGAAAAAGATCCATTCAGCTTG	55
19	CAF-14	F-TGTAAAACGACGGCCAGTAGCGAAAAAGTTCTAAGGTTGGT R-ACTTGTAGGCATGACTTTTGCAT	57
20	CAF-17	F-TGTAAAACGACGGCCAGTCATCAAGTCAGGAGGAGACACAC R-ATGGGTAATGTGAATGGAAGAGA	57
21	CAF-2	F-TTTCGCTTCACTATCTCTGAACC R-CTAGACTTTCCTTACGCGGTCTT	57.77
22	CAF-3	F-TGTAAAACGACGGCCAGTACAGAGAGGGGTCATTATTGTCA R-GGTAATCACTTTTGCATGTCTCA	58
23	CAF-4	F-TGTAAAACGACGGCCAGTCAATGAGATGCAGAATAGAGGCT R-TAAATCTGCAAACACCCAAAACT	55
24	CAF-6	F-TGTAAAACGACGGCCAGTACTCGTGTTCATGTCCTTCAACT R-GAAAGGTCGACAACAAAAACAAC	58
25	CAF-7	F-TGTAAAACGACGGCCAGTGAAATCAGCAAAACTACAGGACG R-TTTCCTTTTCTTCTCCTCCTCTG	57
26	CAF-9	F-TGTAAAACGACGGCCAGTCAAAAGAAAAGAAGAAACAGCCA R-TTTATCCCTATATTTTTCCCCGC	54
27	CaT-B106	F-CCAATCGCCAATGAATCATC R-CCCTTTCCAAACTGGGCAT	55.16
28	CaT-B107	F-GTAGGTGCACTTGATGTGCTTTAC R-AACACCATATTGAGTCTTTCAAAGC	54.66
29	CaT-B502	F-CTCATGACTGCCCATTTCTCG R-AGGCATGCAGGCTTCACAC	57.32
30	CaT-B503	F-TGTAAAACGACGGCCAGTCTCAATTCACTCGAACGGATAC R-AGCCGATACCAGCCTCTCGC	63
31	CaT-B504	F-CGCCATCTCCATTTCCCAAC R-CGGAATGGTTTTCTGCTTCAG	55.61
32	CaT-B509	F-TGTAAAACGACGGCCAGTGTCTGGCATGGTTTTGAGAAGA R-CTTTCCCGCCCAAACCAC	57.18
33	CaT-B512	F-GTGGGCTTTTTAGTTTTTAGCC R-GAAGTTGGAGTAGGGTGATGAG	57.67
