# Supplementary material for: Utilizing SSR-based core collection development to improve conservation and utilization of Corylus L. genetic resources
Source: PLoS One. 2024 Oct 29;19(10):e0312116. doi: 10.1371/journal.pone.0312116 (PMC11521296; doi:10.1371/journal.pone.0312116)
Supplement: S3 Table — (XLSX) [file pone.0312116.s003.xlsx]

## Sheet: Sheet1
S3 Table. Information of the SSR markers for analysis.
No.	Primer name	Primer sequence(5′-3′)	Annealling（°C）	fragment length（bp）
1	CAC-001a	F-CCCGTAACTAACCAATCACAAT R-TGGAGAAGAGGAGAGCTTAGTG	57.67	222-236
2	CAC-A040	F-TGCTCAAGCAAATATTGCAC R-GTTTGGGATCCAATTAACCCTCT	55.99	253-269
3	CAC-A14a	F-GGTTTGTTACAGAAATTCAGACG R-GCGTGTGGTTAATGTTTTCTTT	52.08	232-282
4	CAC-B005	F-CAAACTTATGATAGGCATGCAA R-TGTCACTTTGGAAGACAAGAGA	53.95	289-313
5	CAC-B020	F-GGGAAAATACTCCAAATCGCT R-TCACCGAGCCGTCATAATC	55.16	280-308
6	CAC-B029b	F-CAATTTACACCTCAGGGAAGAG R-AAGTTCACCCAAGAAATCCAC	53.66	133-157
7	CAC-B101	F-GCAGACCAGAGTCTGTTATTCA R-AGACAATTTCGTGACTGGGTAT	53.95	155-195
8	CAC-B114	F-TTCCCCTCTCAAAGCCAC R-GAAGGTTGAAGAAGAGCAACAG	55.81	153-171
9	CAC-C028	F-CTACCCCATCGCTTGACAC R-GGAGACTTGTTTGCCACAGA	55.4	145-163
10	CAF-2	F-TTTCGCTTCACTATCTCTGAACC R-CTAGACTTTCCTTACGCGGTCTT	57.77	159-173
11	CaT-B106	F-CCAATCGCCAATGAATCATC R-CCCTTTCCAAACTGGGCAT	55.16	167-197
12	CaT-B107	F-GTAGGTGCACTTGATGTGCTTTAC R-AACACCATATTGAGTCTTTCAAAGC	54.66	129-165
13	CaT-B502	F-CTCATGACTGCCCATTTCTCG R-AGGCATGCAGGCTTCACAC	57.32	202-218
14	CaT-B504	F-CGCCATCTCCATTTCCCAAC R-CGGAATGGTTTTCTGCTTCAG	55.61	175-195
15	CaT-B509	F-GTCTGGCATGGTTTTGAGAAGA R-CTTTCCCGCCCAAACCAC	57.18	119-133
16	CaT-B512	F-GTGGGCTTTTTAGTTTTTAGCC R-GAAGTTGGAGTAGGGTGATGAG	57.67	133-167
