# Supplementary material for: Utilizing SSR-based core collection development to improve conservation and utilization of Corylus L. genetic resources
Source: PLoS One. 2024 Oct 29;19(10):e0312116. doi: 10.1371/journal.pone.0312116 (PMC11521296; doi:10.1371/journal.pone.0312116)
Supplement: S4 Table — (XLSX) [file pone.0312116.s004.xlsx]

## Sheet: Sheet1
S4 Table. Detailed information of core germplasm.
No.	Name	Germplasm types
1	Xianda 1	Cultivars
3	Liaozhen 4	Cultivars
5	29-3	landraces
13	33-25	landraces
15	33-45	landraces
32	37-55	landraces
34	37-60	landraces
35	37-65	landraces
38	37-80	landraces
46	50-140	landraces
48	50-40	landraces
54	50-85	landraces
59	81-15	Cultivars
61	81-19	Cultivars
62	81-20	Cultivars
63	81-22	Cultivars
64	81-34	Cultivars
65	81-55	Cultivars
66	81-5	Cultivars
67	81-6	Cultivars
70	82-23	Cultivars
71	82-32	Cultivars
74	83-35	Cultivars
75	83-5	Cultivars
76	83-81	Cultivars
77	84-2	Cultivars
84	84-61	Cultivars
85	84-628	Cultivars
90	Ping'ou 124	Cultivars
97	33-130	landraces
101	33-174	landraces
107	37-135	landraces
109	37-50	landraces
111	41-100	landraces
118	41-140	landraces
128	41-50	landraces
134	41-80	landraces
138	50-100	landraces
140	50-110	landraces
141	50-136	landraces
142	50-15	landraces
143	50-25	landraces
147	50-5	landraces
150	81-36	Cultivars
151	81-58	Cultivars
155	82-21	Cultivars
156	82-4	Cultivars
157	83-89	Cultivars
158	84-12	Cultivars
159	84-145	Cultivars
160	84-165	Cultivars
163	Liaozhen 1	Cultivars
164	84-44	Cultivars
165	84-577	Cultivars
166	85-153	Cultivars
169	85-49	Cultivars
171	85-70	Cultivars
174	C. kwechowensis	landraces
175	C. chinensis	landraces
176	OSU 23	Cultivars
177	OSU 39	Cultivars
179	Pin 1-1-1	landraces
181	Pin 1-7-3	landraces
182	Pin 1-8-1	landraces
183	Pin 2-4-1	landraces
184	Pin 2-5-3	landraces
185	Pin 2-7-1	landraces
186	Pin 3-5-3	landraces
187	Pin 5-1-1	landraces
190	Pin 8-4-1	landraces
194	18-3	Cultivars
204	33-35	landraces
209	37-100	landraces
211	37-140	landraces
215	41-160	landraces
223	50-125	landraces
226	81-17	Cultivars
228	81-60	Cultivars
230	82-12	Cultivars
236	84-163	Cultivars
238	84-208	Cultivars
244	84-328	Cultivars
245	84-376	Cultivars
246	84-394	Cultivars
249	84-504	Cultivars
250	84-517	Cultivars
251	84-570	Cultivars
252	Ping'ou 572	Cultivars
253	84-578	Cultivars
256	84-585	Cultivars
258	84-590	Cultivars
262	84-603	Cultivars
263	84-72	Cultivars
264	84-75	Cultivars
267	85-140	Cultivars
269	85-147	Cultivars
270	85-152	Cultivars
274	85-69	Cultivars
275	85-73	Cultivars
276	85-88	Cultivars
277	85-8	Cultivars
279	Royal	Cultivars
281	C. mandshurica	landraces
283	OSU E	Cultivars
284	Qiuxiang	Cultivars
286	C. yunnanensis	landraces
292	Ergu-1	outgroup
293	Yangshuhe-1	outgroup
296	OSU 312-030	Cultivars
297	Fenggou-1	outgroup
298	Fengmao-1	outgroup
299	Fengmao-2	outgroup
300	Hengshan-1	outgroup
302	Xiushui-1	outgroup
306	Beishan-1	outgroup
307	Anquan-1	outgroup
308	Baishan-1	outgroup
310	Xiaokunlun-1	outgroup
311	Yongcui-1	outgroup
316	OSU 52	Cultivars
317	Qinshan-1	outgroup
318	Sanhe-1	outgroup
320	Shangyou	outgroup
321	Fumin-1	outgroup
322	Atinghe-1	outgroup
326	TGDL	Cultivars
331	Corylus avellana 'Contorta'	landraces
