# Supplementary material for: Utilizing SSR-based core collection development to improve conservation and utilization of Corylus L. genetic resources
Source: PLoS One. 2024 Oct 29;19(10):e0312116. doi: 10.1371/journal.pone.0312116 (PMC11521296; doi:10.1371/journal.pone.0312116)
Supplement: S5 Table — (XLSX) [file pone.0312116.s005.xlsx]

## Sheet: Sheet1
S5 Table. Allele sizes of 331 hazelnut accessions at 16 SSR loci.
	CaT-B509		CaT-B106		CaT-B107		CaT-B502		CAC-B029b		CaT-B504		CAC-001a		CAC-C028		CACA14a		CAC-B114		CAC-A040		CAC-B101		CAC-B020		CAF-2		CAC-B005		CaT-B512
Xianda 1	119	129	177	185	129	165	202	216	135	139	189	195	229	236	145	151	232	238	163	163	257	257	157	185	304	308	173	173	289	299	133	155
21-15	127	129	171	177	145	151	206	220	135	141	181	189	225	236	157	160	234	236	165	165	255	267	161	187	294	304	163	173	293	297	149	155
Liaozhen 4	125	127	177	185	145	151	220	222	149	157	183	195	225	227	154	157	234	240	169	169	255	267	155	169	294	294	169	169	289	299	149	167
Liaozhen 9	123	129	185	187	145	155	206	210	135	139	183	189	225	227	148	160	234	238	169	169	257	267	157	185	296	304	169	169	289	297	145	155
29-3	121	129	171	177	135	151	204	216	141	145	183	189	225	236	157	163	234	240	163	163	255	265	169	191	298	302	163	163	289	297	145	155
30-5	127	129	177	185	145	151	204	216	135	141	181	189	217	225	151	157	236	244	163	163	255	267	161	187	294	304	173	173	293	297	145	155
Dawei	121	127	177	187	145	151	206	220	149	157	181	193	225	227	157	160	238	244	169	169	255	265	161	187	294	298	169	169	293	295	145	167
33-140	123	127	175	187	129	145	198	220	145	149	181	183	217	225	148	157	232	244	169	169	255	257	157	161	300	300	163	163	289	293	167	167
33-150	121	121	175	187	129	151	204	206	139	149	181	183	225	225	157	160	244	244	163	163	255	257	157	161	294	304	159	159	289	293	145	145
33-155	127	129	177	177	129	145	206	208	149	159	187	193	225	227	160	160	234	238	163	163	255	265	161	187	294	298	159	159	289	295	145	145
33-15	123	127	173	187	129	151	0	0	147	149	181	183	219	227	148	160	234	244	159	163	257	265	157	187	294	298	163	163	293	297	145	149
33-160	121	123	173	187	129	145	206	218	149	157	183	193	219	225	157	160	232	238	159	163	255	255	161	187	294	294	161	169	295	297	145	145
33-25	123	127	167	177	149	151	202	220	149	155	185	193	225	227	157	157	236	238	163	165	257	265	161	187	298	300	163	169	295	295	167	167
33-40	127	135	187	187	129	143	208	220	151	157	189	193	225	233	157	163	238	244	165	169	257	265	161	191	298	308	163	163	295	297	167	167
33-45	127	127	173	187	129	151	208	208	139	149	181	183	225	225	148	160	234	238	163	169	257	265	157	161	298	298	155	169	289	293	167	167
33-55	121	125	173	187	129	151	208	220	151	157	183	193	227	233	157	157	234	238	163	169	255	257	157	187	294	300	169	169	289	295	145	161
33-5	121	129	177	187	129	145	202	220	157	159	187	193	225	227	157	157	234	244	163	169	255	265	163	187	294	294	163	169	289	295	167	167
33-65	121	133	167	177	129	145	204	206	149	157	185	193	225	225	154	160	244	246	163	165	255	257	169	187	294	300	163	163	295	295	167	167
33-70	127	127	167	177	129	151	206	210	149	157	181	183	225	227	157	160	234	238	163	163	257	265	161	187	298	298	169	169	293	295	145	145
33-80	123	127	175	187	129	143	208	220	145	157	181	183	225	227	157	157	234	244	163	167	255	257	157	187	298	304	165	165	289	293	145	145
33-90	121	127	167	177	137	151	206	206	157	159	185	193	225	233	148	160	234	238	163	163	255	255	151	161	286	294	161	169	293	295	145	149
37-110	127	127	183	187	129	145	208	220	149	151	181	185	225	233	157	157	236	236	165	169	255	257	157	187	294	300	169	169	289	293	161	167
37-115	121	129	177	187	129	151	208	220	157	159	187	193	225	227	157	160	238	244	169	169	255	257	163	187	294	294	163	169	289	295	145	145
37-120	121	127	173	187	129	151	206	208	149	153	181	181	225	231	160	160	238	246	163	163	255	257	157	161	294	304	169	169	289	293	145	165
37-130	121	125	177	187	129	145	202	220	139	149	181	183	225	227	157	157	238	244	169	169	255	255	161	187	296	296	163	163	293	315	167	167
37-16	121	121	187	187	129	145	208	210	131	149	181	189	227	233	157	160	244	244	165	169	257	265	187	191	294	300	163	163	293	297	167	167
37-20	123	127	173	177	129	151	208	208	149	149	181	183	225	227	148	160	232	244	163	163	255	257	157	187	294	298	159	159	293	297	149	167
37-25	121	123	177	179	129	145	198	220	139	157	181	183	225	227	148	157	232	244	163	167	255	257	157	187	294	304	163	163	293	307	145	145
37-30	127	127	167	187	145	151	206	220	153	157	183	193	225	225	157	157	234	244	169	169	255	257	161	187	286	298	163	163	289	295	145	145
37-35	127	127	173	187	129	151	204	206	149	157	181	183	219	225	148	160	232	238	163	163	255	257	161	161	286	298	159	169	293	297	145	145
37-45	121	127	175	187	129	151	202	220	149	157	181	183	227	231	157	157	238	246	163	163	255	255	187	197	294	306	169	169	289	293	145	165
37-55	121	127	167	187	137	145	218	220	149	161	185	193	225	225	157	157	234	234	163	169	265	265	151	161	286	298	163	163	293	295	145	145
37-5	121	127	173	187	135	143	206	220	157	161	181	185	225	225	148	157	234	234	163	169	255	255	161	169	286	298	163	163	293	293	145	145
37-60	121	123	179	187	129	145	198	220	139	149	183	193	217	225	148	157	232	244	163	167	257	265	161	163	294	300	165	165	295	307	145	145
37-65	121	127	185	187	151	151	206	210	149	149	181	189	227	233	148	160	232	244	169	169	265	267	187	187	300	300	161	161	293	297	167	167
37-70	127	127	185	187	145	145	208	220	141	157	189	193	225	225	151	157	244	244	163	169	257	265	161	161	294	298	165	165	295	297	145	155
37-75	121	127	185	187	123	151	204	206	149	153	183	193	225	225	157	160	234	238	169	169	257	265	161	187	298	308	163	169	289	295	167	167
37-80	121	135	187	187	129	145	206	220	151	157	181	187	227	233	157	163	238	244	169	169	255	255	163	187	294	308	163	169	289	293	145	145
37-85	121	127	167	177	135	145	206	218	157	159	181	183	225	233	157	160	234	244	163	163	255	257	151	161	286	294	163	163	293	297	145	149
37-90	123	127	173	187	129	151	208	220	149	157	167	193	219	225	157	157	234	244	169	169	255	257	161	161	286	298	163	163	295	297	145	145
41-115	121	127	173	177	151	151	204	206	149	157	181	183	225	225	148	160	232	238	159	163	255	257	157	161	286	294	163	169	293	297	167	167
41-95	121	123	173	187	145	145	208	220	147	149	183	193	225	225	157	157	232	244	169	169	255	265	157	161	294	294	159	159	295	297	145	145
47-191	121	121	173	187	137	151	206	220	149	161	185	193	225	225	157	157	234	244	169	169	255	257	169	187	286	294	163	163	293	295	145	149
47-195	121	123	177	179	129	151	198	206	145	157	183	193	217	225	148	160	234	234	163	165	255	257	161	163	294	304	163	163	289	295	145	145
50-131	121	127	167	177	129	145	0	0	139	149	181	183	227	227	157	157	246	246	163	163	257	265	161	187	294	302	165	165	293	295	145	145
50-140	121	127	173	177	129	145	214	220	149	151	165	193	225	227	157	157	234	238	163	163	257	265	161	187	294	294	163	169	295	297	145	145
50-20	121	125	173	177	129	145	206	208	153	157	181	181	227	229	160	160	232	244	165	165	255	255	157	187	294	308	163	163	289	293	151	167
50-40	127	129	177	177	145	145	208	220	141	149	181	193	225	227	157	160	238	244	163	163	265	267	161	187	298	304	165	165	293	295	145	149
50-45	121	123	173	187	129	145	208	220	149	157	167	193	225	231	157	157	234	244	169	169	257	265	161	161	286	294	163	163	295	297	146	167
50-50	121	125	177	177	129	151	208	220	157	159	181	183	225	227	157	160	234	234	163	163	255	257	163	187	294	294	163	169	293	315	145	145
50-60	121	125	183	187	129	151	206	206	157	157	183	193	227	233	157	160	234	238	165	169	255	257	157	187	294	300	169	169	289	295	167	167
50-70	121	121	173	177	135	151	206	218	157	159	181	185	227	233	157	160	234	244	169	169	255	257	151	161	286	294	163	163	293	293	149	167
50-80	121	125	177	187	129	145	202	220	149	159	181	183	225	225	157	157	234	244	169	169	255	257	161	161	294	294	159	169	293	315	145	145
50-85	121	127	167	177	145	151	206	218	149	151	183	193	225	227	157	160	234	244	159	163	261	265	187	187	286	298	167	167	295	297	145	145
50-90	121	127	173	177	129	145	204	220	147	149	181	183	225	225	148	157	232	238	163	163	255	265	157	187	286	294	163	169	293	297	145	149
50-95	121	129	173	187	129	151	206	208	139	149	183	193	225	225	160	160	234	244	165	169	255	265	161	161	294	294	163	163	295	315	167	167
Liaozhen 3	121	127	171	177	135	151	204	230	145	157	181	189	225	227	157	160	234	234	161	161	255	265	161	187	302	302	163	171	293	297	149	156
Yuzhui	127	129	171	177	145	151	206	220	135	141	181	189	225	236	157	160	234	236	165	165	255	267	161	187	294	304	163	173	293	297	149	155
81-15	119	133	173	175	129	147	202	218	137	139	183	195	225	236	151	157	240	244	163	163	257	267	183	199	292	300	159	163	289	295	149	155
81-18	121	125	177	195	145	155	208	220	149	157	183	189	225	225	151	157	234	240	165	165	257	267	169	187	294	302	163	173	289	297	149	167
81-19	119	129	171	173	129	151	206	222	135	141	183	189	225	227	148	154	240	250	163	163	257	267	161	185	294	304	163	163	297	311	167	167
81-20	121	125	167	171	143	151	210	222	135	141	183	191	217	225	148	154	234	234	165	165	255	257	151	155	294	315	159	169	295	295	155	161
81-22	119	125	167	171	147	165	206	210	139	149	183	191	219	227	157	160	232	244	163	163	255	267	169	185	294	304	163	173	295	295	161	167
81-34	119	125	173	185	137	155	206	208	139	149	187	189	225	227	157	160	234	240	169	169	259	259	161	185	294	294	163	163	297	299	159	167
81-55	127	135	167	185	129	155	204	204	135	139	183	195	225	227	151	160	234	236	165	165	255	267	157	187	298	314	159	159	297	299	155	155
81-5	125	125	171	173	149	155	206	222	135	153	183	189	217	231	148	154	234	234	169	169	257	267	169	185	288	294	161	169	297	297	167	167
81-6	121	129	177	185	149	155	206	206	135	159	183	189	227	231	157	160	232	232	169	169	257	257	185	187	294	304	151	169	297	297	155	155
82-18	127	131	167	173	143	155	208	210	137	149	181	195	225	231	148	151	234	240	163	163	257	267	191	191	300	300	163	165	289	295	149	155
82-19	127	129	167	185	147	155	208	208	135	149	183	195	225	227	151	160	236	244	165	165	257	267	187	191	296	304	163	169	289	299	155	155
82-23	119	133	173	173	129	147	202	218	137	139	183	201	227	236	151	157	232	236	163	163	257	267	161	199	300	300	163	165	289	309	155	155
82-32	123	129	173	187	147	151	196	222	131	149	185	195	225	236	154	157	234	240	163	163	257	267	183	185	292	304	163	163	289	299	155	155
82-34	121	125	173	185	137	165	218	218	149	157	183	191	217	225	151	160	234	240	163	163	257	257	155	183	294	310	163	163	295	295	146	155
83-32	123	129	185	187	143	155	206	210	135	139	183	189	225	227	148	160	234	238	169	169	257	267	157	185	296	304	169	169	289	297	145	155
83-35	125	127	171	177	147	165	206	208	135	139	189	195	217	227	157	160	232	234	163	163	257	265	163	193	294	304	158	173	289	299	133	155
83-5	127	127	173	185	135	155	208	208	149	157	183	191	217	225	148	151	234	240	169	169	257	267	151	185	294	298	167	173	295	295	167	167
83-81	123	129	171	173	131	165	206	216	135	139	165	189	225	227	151	160	234	236	165	165	257	257	155	189	296	304	163	169	289	297	155	155
84-2	121	129	167	171	149	155	206	210	149	149	183	189	227	227	151	160	234	234	163	163	257	257	163	185	304	315	163	163	297	297	149	167
84-337	121	129	177	185	145	151	208	220	135	141	183	189	225	227	154	157	236	244	165	165	257	267	161	187	294	304	167	173	289	297	145	155
84-480	123	129	171	173	135	151	0	0	135	157	167	195	227	229	154	157	240	244	163	163	267	269	155	169	290	304	159	163	295	299	149	167
84-571	121	127	171	173	129	141	0	0	145	149	183	189	217	225	148	160	232	232	169	169	257	257	157	157	286	298	163	169	297	297	143	167
84-610	127	129	185	185	129	155	206	218	137	149	187	195	227	231	160	160	234	240	169	169	257	267	157	185	294	304	163	169	299	307	155	155
84-612	125	127	179	185	129	141	202	206	149	153	183	191	225	227	160	160	228	240	163	163	257	267	157	185	294	298	163	173	289	295	167	167
84-619	119	131	173	179	135	147	208	210	137	149	183	195	225	236	148	151	234	236	163	163	257	265	173	191	300	300	163	165	293	295	155	155
84-61	125	127	173	185	137	155	216	222	135	157	183	195	227	231	154	160	244	244	163	163	257	257	161	161	294	294	163	171	297	299	149	167
84-628	121	127	171	177	145	151	204	216	135	141	181	195	217	225	151	157	238	244	163	163	257	257	169	193	298	302	169	169	293	299	149	155
84-69	123	129	187	187	143	155	206	210	135	139	183	189	225	227	148	160	234	234	169	169	257	267	157	185	296	304	169	169	289	297	145	155
84-84	121	129	185	185	137	151	216	222	149	157	183	189	217	231	154	157	238	244	163	163	257	257	157	157	304	304	163	169	297	297	155	155
84-89	127	127	171	177	135	155	204	204	135	141	181	195	225	227	151	157	236	244	163	163	255	257	169	187	294	298	165	173	293	299	149	155
84-91	119	125	171	173	155	155	204	206	139	149	187	189	217	225	157	160	234	240	163	163	257	267	155	161	304	304	163	169	297	299	155	161
Ping'ou 124	121	125	175	187	151	151	210	222	135	155	167	193	217	233	148	154	234	240	165	165	257	265	155	187	294	300	163	163	289	295	155	155
85-14	121	129	173	185	147	151	202	206	135	149	183	189	225	227	160	160	232	238	169	169	257	257	157	157	294	304	169	169	289	297	167	167
85-161	125	131	171	173	155	155	206	208	139	149	191	191	217	225	148	160	232	238	163	163	257	267	161	185	286	294	159	169	289	295	155	155
85-164	121	129	171	173	129	151	208	222	135	157	191	195	225	227	148	154	232	238	163	163	257	267	157	157	302	304	159	169	289	299	167	167
85-37	123	129	173	185	149	151	210	222	149	151	183	189	217	225	148	154	234	238	169	169	257	257	157	157	294	304	155	169	297	313	167	167
33-110	127	127	173	177	129	151	210	220	149	157	183	193	225	227	157	157	238	246	163	163	257	265	161	161	298	298	169	169	289	295	145	145
33-115	123	127	179	187	129	151	206	206	143	157	183	193	225	227	157	160	234	234	163	167	255	257	157	187	298	298	169	169	289	295	145	145
33-130	121	123	175	187	129	151	198	206	143	157	181	183	225	225	148	160	232	232	169	169	257	265	157	161	296	300	163	169	289	293	167	167
33-135	121	127	173	177	129	143	204	218	149	157	181	183	219	225	148	157	232	244	159	163	265	265	157	161	294	298	159	159	293	297	145	145
33-145	121	129	173	187	129	143	206	208	139	157	181	187	225	227	160	160	234	244	169	169	255	255	163	187	294	294	159	159	289	293	167	167
33-170	125	127	183	187	129	143	206	218	149	157	183	193	227	233	157	157	236	244	163	163	255	257	157	187	298	298	173	173	289	295	145	145
33-174	121	123	167	187	129	143	202	218	155	157	185	193	225	227	157	157	236	238	169	169	255	257	161	187	288	296	163	169	295	295	145	145
33-20	125	127	173	177	129	143	202	218	157	159	187	193	225	225	157	157	244	244	169	169	255	255	161	161	296	298	163	163	289	295	167	167
33-30	121	123	177	179	129	143	198	206	139	157	181	183	217	227	148	160	232	244	163	165	255	257	161	163	294	302	163	163	289	293	145	145
33-60	123	127	175	187	129	143	206	218	143	157	181	183	217	227	157	157	234	234	169	169	255	257	157	161	298	302	169	169	293	307	167	167
37-10	127	129	173	177	129	151	206	208	139	157	187	193	225	225	160	160	234	244	169	169	255	257	161	161	294	298	159	159	289	295	145	145
37-125	127	127	167	187	137	143	206	218	149	159	181	185	225	225	157	160	234	244	169	169	257	265	169	187	286	294	163	163	293	293	145	167
37-135	123	127	167	187	149	151	202	206	155	157	181	185	225	231	157	160	236	244	165	165	257	265	161	169	286	298	163	163	293	293	145	145
37-150	121	121	177	187	129	143	206	218	149	151	189	193	225	225	157	163	238	244	165	165	255	257	161	163	294	298	163	169	295	297	145	148
37-50	121	127	173	187	129	143	212	218	153	157	181	191	227	229	157	157	234	244	169	169	255	257	157	161	294	298	161	161	293	297	167	167
37-95	127	127	167	177	129	143	206	210	139	149	183	193	225	227	157	160	244	246	163	163	255	257	161	161	298	298	169	169	295	295	145	145
41-100	0	0	0	0	0	0	0	0	0	0	0	0	0	0	0	0	0	0	0	0	0	0	0	0	0	0	0	0	0	0	0	0
41-105	121	121	173	187	135	151	206	206	149	161	181	183	225	227	148	160	234	234	163	169	257	265	169	187	286	294	163	169	293	297	145	145
41-10	121	125	173	177	129	151	206	208	157	159	183	193	225	225	160	160	234	234	169	169	255	255	161	161	294	294	159	169	295	315	167	167
41-110	121	127	173	177	135	151	206	206	157	161	181	185	225	225	148	160	234	244	163	169	255	255	151	161	286	294	163	163	293	293	145	145
41-125	123	127	175	187	129	145	206	220	143	157	181	183	225	225	157	157	234	234	163	167	257	265	161	163	294	298	167	167	293	307	145	145
41-130	127	127	167	177	129	143	206	210	139	157	181	183	227	227	148	160	244	246	163	163	255	257	161	187	298	298	165	165	293	295	145	145
41-135	127	135	177	187	129	151	206	210	131	149	189	193	227	233	157	160	244	244	163	163	257	265	187	191	298	306	161	169	295	295	145	148
41-140	127	127	173	187	129	143	204	206	147	149	181	183	219	225	148	160	232	244	163	163	255	255	161	161	286	298	159	159	293	297	145	148
41-145	127	129	173	187	129	151	206	208	139	149	181	187	225	225	160	160	244	244	169	169	257	265	161	161	294	298	163	169	289	293	167	167
41-150	127	129	173	177	129	151	208	218	139	157	187	193	225	227	157	160	234	234	165	165	265	265	161	187	294	298	159	169	289	295	145	145
41-155	127	127	173	187	129	143	206	210	139	157	183	193	225	227	157	160	244	246	163	163	257	265	161	161	298	298	165	165	289	295	167	167
41-165	121	129	177	187	129	143	202	218	139	157	181	187	225	225	157	157	244	244	163	163	255	255	161	161	294	294	163	165	289	293	145	145
41-170	127	129	173	187	129	143	206	208	157	159	187	193	225	227	160	160	244	244	169	169	257	265	163	187	294	298	163	165	289	295	167	167
41-20	121	121	175	177	129	151	210	220	139	157	183	193	225	225	157	163	234	244	163	163	257	265	157	161	294	304	163	165	289	295	167	167
41-35	121	127	175	187	129	151	204	220	149	153	183	193	225	225	157	157	234	244	163	163	257	265	157	161	298	306	163	165	289	295	145	145
41-40	121	121	175	177	123	151	206	210	149	153	183	193	225	225	160	163	244	244	163	163	255	257	157	161	294	302	159	159	295	315	145	145
41-45	121	133	167	177	143	149	204	206	157	157	181	185	227	227	154	160	246	246	163	165	255	257	161	187	294	300	163	169	293	293	167	167
41-50	121	133	167	177	143	149	204	218	149	155	181	183	225	231	154	157	246	246	169	169	257	265	161	169	294	300	163	169	289	293	167	167
41-55	121	123	179	187	129	151	0	0	143	149	181	183	225	225	157	157	232	244	0	0	257	265	161	163	294	302	163	165	289	293	145	145
41-60	121	125	173	187	129	151	206	208	157	159	187	193	225	225	160	160	244	244	163	163	255	255	161	161	294	294	159	159	289	295	145	145
41-65	121	123	177	179	129	143	206	218	139	149	181	183	217	225	157	157	234	234	163	167	257	265	161	163	294	298	169	169	293	307	145	145
41-70	125	127	177	187	129	151	202	220	139	157	181	187	225	225	157	157	234	234	169	169	255	255	161	161	296	298	159	169	289	293	145	145
41-75	121	123	173	187	129	151	204	218	149	149	181	183	219	227	148	157	234	238	169	169	257	265	161	187	294	294	161	169	293	297	145	145
41-80	121	127	175	177	123	143	204	206	139	149	183	193	225	227	157	160	244	244	163	163	255	257	161	187	298	302	159	169	295	315	145	145
41-85	121	127	167	177	129	151	206	210	157	157	181	183	225	227	148	160	246	246	163	163	255	257	161	161	294	300	155	169	289	293	167	167
44-3	125	127	171	173	151	155	204	206	139	149	183	195	227	233	157	160	240	246	163	163	257	267	185	187	296	296	163	163	293	299	148	167
47-200	127	127	173	177	129	143	210	218	149	157	183	193	225	227	148	157	244	246	169	169	257	265	161	161	298	298	165	165	295	295	145	145
50-100	121	123	173	177	129	151	206	208	149	149	181	183	227	231	157	160	234	244	163	175	255	257	161	161	294	298	165	165	289	293	145	145
50-10	127	129	173	187	129	151	202	206	139	149	183	193	225	227	157	160	234	234	169	169	255	255	163	187	294	298	159	159	295	315	145	145
50-110	125	127	173	177	129	143	208	218	149	151	181	183	227	233	157	157	234	238	163	163	255	257	157	187	298	298	169	169	289	293	145	161
50-136	121	127	175	187	123	151	210	218	139	149	181	183	225	225	157	163	234	244	163	163	255	257	157	161	298	306	163	163	293	315	145	145
50-15	121	127	167	187	137	143	216	218	157	161	183	193	225	225	157	157	234	234	169	169	255	257	161	169	286	298	163	169	295	297	145	148
50-25	121	121	175	187	123	151	206	210	139	157	183	193	225	225	160	163	244	244	169	169	257	265	157	161	294	306	159	169	295	315	167	167
50-30	121	123	173	177	129	151	204	206	147	157	183	193	225	227	148	160	234	244	169	169	257	265	157	187	294	294	161	161	295	297	167	167
50-35	121	123	167	177	145	151	206	216	149	151	183	193	225	227	157	160	234	244	165	165	257	265	161	187	294	294	163	163	289	295	167	167
50-55	121	127	175	177	123	151	204	220	139	149	183	193	225	227	157	157	244	244	163	163	257	265	187	187	298	304	159	165	289	295	167	167
50-5	121	127	167	177	137	151	208	208	157	161	185	193	225	233	157	161	234	244	163	169	257	265	151	161	286	298	163	169	293	295	145	145
50-65	127	127	173	187	129	143	208	218	157	157	183	193	227	233	157	157	236	244	163	163	257	265	157	187	298	302	165	165	289	295	145	161
85-127	121	125	171	183	135	151	210	210	135	155	167	189	217	225	148	151	234	234	163	163	257	267	187	193	294	298	163	169	289	297	167	167
81-36	123	129	171	177	137	155	202	206	135	159	183	195	225	227	148	160	232	240	163	163	257	257	185	187	298	304	151	163	297	299	167	167
81-58	121	125	173	185	137	165	208	216	149	157	183	191	217	225	151	160	234	234	163	163	257	257	155	183	294	310	165	165	295	295	146	155
81-67	121	125	173	185	151	151	206	216	137	149	183	195	217	231	154	160	234	234	169	169	257	267	161	161	294	294	169	169	297	299	155	155
82-14	125	125	171	179	145	151	202	206	135	153	183	189	225	227	160	160	232	238	163	163	257	267	157	185	294	294	163	169	289	297	155	155
Ping'ou 15	121	127	177	187	143	151	206	218	149	157	181	193	225	227	157	160	244	244	169	169	255	265	161	187	294	298	169	169	293	295	145	167
82-21	119	131	173	179	135	147	208	210	137	149	183	195	225	236	148	151	234	236	163	163	257	265	175	191	300	300	163	165	293	295	155	155
82-4	125	127	171	179	141	145	216	216	135	149	183	191	225	227	151	157	228	228	163	163	257	265	187	197	294	298	163	173	289	295	151	167
83-89	121	127	171	173	141	143	206	208	149	157	183	191	225	227	160	160	232	232	163	163	257	257	155	187	298	308	167	173	295	295	146	167
84-12	127	129	185	187	141	165	220	220	149	153	191	201	217	217	151	154	240	246	165	165	257	257	187	193	282	304	165	169	295	295	153	155
84-145	123	129	185	185	151	155	206	218	149	149	193	201	217	231	154	160	220	232	165	169	257	265	187	191	304	304	163	173	295	295	148	155
84-165	123	125	171	185	129	151	214	218	135	149	183	191	217	227	154	154	238	246	163	169	257	257	187	187	288	294	169	173	289	295	155	155
84-213	121	125	173	187	145	151	206	216	135	153	183	191	217	225	157	160	228	228	165	165	257	257	157	157	294	294	163	163	289	295	151	167
84-270	121	129	171	173	129	151	208	220	135	157	191	195	225	227	148	154	232	238	163	163	257	267	157	157	302	306	159	169	289	299	167	167
Liaozhen 1	129	129	171	173	135	151	210	222	135	165	191	193	225	227	154	157	234	234	161	165	257	265	155	161	298	304	163	173	295	297	155	161
84-44	129	135	171	173	135	155	206	210	149	155	187	189	225	227	160	163	232	238	163	163	257	267	157	157	296	296	163	169	297	305	155	155
84-577	127	129	173	185	145	165	206	220	149	153	181	189	225	236	160	160	234	234	163	165	257	257	161	185	306	310	163	163	297	313	155	155
85-153	127	129	177	185	143	155	220	220	135	141	181	189	225	227	151	157	236	244	163	163	257	267	161	187	296	306	165	173	293	297	148	155
Ping'ou 162	129	129	171	173	129	155	206	218	149	157	189	191	217	225	157	160	234	240	163	163	257	267	161	185	286	304	159	169	289	297	155	155
85-3	125	125	171	173	155	155	206	208	139	149	191	191	217	225	148	160	232	238	163	163	257	267	161	185	286	294	159	169	289	295	155	155
85-49	119	129	171	187	141	155	206	220	149	153	183	193	225	227	154	160	234	234	165	165	257	257	187	187	282	304	157	173	295	313	153	155
85-51	127	129	185	185	129	155	206	216	137	149	187	195	227	231	160	160	234	240	169	169	257	267	157	185	294	304	163	169	299	307	155	155
85-70	123	129	173	185	129	155	202	206	149	151	189	189	227	233	148	160	240	244	163	163	257	257	155	169	304	306	163	163	289	297	155	155
85-76	123	125	171	173	135	155	208	222	149	149	189	195	227	229	154	157	234	240	163	163	257	257	157	185	294	298	163	163	297	299	155	155
85-83	125	125	167	185	129	155	206	208	149	151	183	189	217	225	148	160	234	240	163	163	257	257	157	185	294	302	163	165	289	297	155	155
C. kwechowensis	123	123	167	173	129	133	208	212	157	159	167	183	225	229	148	157	234	244	165	165	257	257	157	195	290	292	163	163	295	295	155	157
C. chinensis	119	121	185	187	147	147	206	212	133	155	175	177	223	223	160	160	270	270	153	153	253	253	173	195	288	290	163	163	299	305	143	143
OSU 23	127	133	167	197	139	139	202	208	135	141	177	187	236	236	151	163	240	240	171	171	257	257	155	193	280	302	165	165	295	313	153	155
OSU 39	127	127	187	189	131	141	202	208	141	141	177	201	231	231	151	160	236	240	163	165	265	265	191	193	296	302	163	165	309	313	155	155
Barcelona	125	127	171	197	131	155	206	208	141	149	177	201	231	231	151	160	236	240	165	169	255	255	191	193	296	302	163	165	309	313	155	155
Pin 1-1-1	123	129	173	177	129	135	202	210	139	151	183	183	227	231	157	163	232	246	165	165	255	257	157	161	292	292	157	157	289	293	146	148
Pin 1-5-3	123	129	173	177	129	135	202	210	139	151	183	183	227	231	157	163	232	246	165	165	255	257	157	161	294	294	157	157	289	293	146	148
Pin 1-7-3	119	127	0	0	135	145	194	194	137	151	189	195	0	0	148	151	290	290	159	163	267	273	195	195	268	270	147	147	299	299	144	151
Pin 1-8-1	123	125	173	175	129	149	204	220	149	151	181	183	225	229	148	157	234	246	165	169	257	257	157	187	286	304	157	163	289	305	145	145
Pin 2-4-1	123	125	177	191	129	137	204	216	131	151	183	183	217	225	157	160	234	234	165	165	257	257	151	157	286	308	163	163	297	301	147	147
Pin 2-5-3	119	123	167	183	129	135	200	210	139	151	183	183	225	233	157	157	234	244	163	163	257	257	157	173	292	294	159	163	289	297	148	148
Pin 2-7-1	123	123	173	175	129	129	204	206	139	155	183	183	225	233	157	157	234	246	165	165	261	261	157	187	292	298	163	163	295	297	154	154
Pin 3-5-3	123	127	173	179	129	129	210	216	141	149	183	189	225	225	148	157	232	236	163	163	257	257	185	195	290	300	163	163	297	301	148	148
Pin 5-1-1	121	123	173	177	129	143	204	210	131	151	183	183	229	235	157	157	244	244	163	167	257	257	161	173	294	302	152	163	289	311	155	155
Pin 7-2-1	123	127	173	177	129	129	206	208	139	151	183	187	225	225	157	157	234	236	165	169	257	257	161	169	298	298	155	163	293	295	151	151
Pin 7-5-1	121	125	173	191	129	137	206	206	153	155	167	183	225	225	148	157	232	232	163	163	257	257	161	169	286	306	163	163	289	295	146	146
Pin 8-4-1	123	125	173	187	129	145	206	208	135	151	183	183	225	231	148	157	234	236	163	167	257	257	193	197	296	296	159	163	293	311	148	148
OSU 11	121	127	177	187	145	151	208	220	149	157	181	193	225	227	157	160	238	244	163	169	255	265	161	187	294	298	169	169	293	295	145	167
OSU 12	121	127	177	187	145	151	206	220	149	157	181	193	225	227	157	160	238	244	163	169	255	265	161	187	294	298	169	169	293	295	145	167
OSU 13	121	127	177	187	145	151	206	220	149	157	181	193	225	227	157	160	238	244	163	169	255	265	161	187	294	298	169	169	293	295	145	167
18-3	119	133	173	175	149	155	202	212	137	139	183	195	225	231	148	151	232	240	163	163	257	265	161	191	286	292	159	165	295	295	147	149
224-001	121	127	177	187	145	151	206	220	149	157	181	193	225	227	157	160	238	244	169	169	255	265	161	187	294	298	169	169	293	295	145	167
276-142	121	127	177	187	145	151	206	220	149	157	181	193	225	227	157	160	238	244	163	169	255	265	161	187	294	298	169	169	293	295	145	167
309-074	121	127	177	187	145	151	208	220	149	157	181	193	225	227	157	160	238	244	163	169	255	265	161	187	294	298	169	169	293	295	145	167
309-07	121	127	177	187	145	151	206	220	149	157	181	193	225	227	157	160	238	244	169	169	255	265	161	187	294	298	169	169	293	295	145	167
33-100	121	123	175	187	129	151	206	206	139	157	181	183	225	227	157	160	234	234	169	169	257	265	157	187	294	304	169	169	293	307	145	145
33-105	121	125	175	187	129	145	202	206	153	157	183	193	227	229	157	160	232	244	169	169	255	257	157	161	294	308	163	163	289	295	165	167
33-10	125	127	173	187	129	145	208	220	149	151	181	185	225	233	157	157	236	244	163	163	255	257	157	161	300	300	165	173	289	293	145	145
33-125	125	127	173	177	129	145	206	220	149	151	183	193	225	233	157	157	234	238	163	165	257	265	157	161	300	300	169	173	289	295	145	145
33-165	121	127	173	187	151	151	204	206	149	149	183	193	225	227	148	160	234	244	159	163	255	255	157	187	286	294	163	163	295	297	145	145
33-35	127	127	167	187	135	145	206	220	149	159	185	193	225	227	148	157	234	244	163	169	257	265	151	187	284	298	163	163	293	295	145	145
33-50	121	127	175	177	123	151	206	212	139	157	181	183	225	227	160	163	234	244	163	163	257	265	187	187	298	304	163	163	289	293	145	145
33-75	125	127	175	177	129	151	202	206	157	157	181	181	227	231	157	160	232	244	163	163	255	255	187	197	298	308	163	169	289	293	165	167
33-95	125	127	173	177	129	151	206	208	157	157	181	183	227	229	160	160	244	246	165	165	265	265	157	161	294	308	165	165	289	293	145	151
35-1	121	127	177	187	145	151	206	220	149	157	181	193	225	227	157	160	238	244	163	169	255	265	161	187	294	298	169	169	293	295	145	167
37-100	121	123	173	177	145	147	218	220	157	159	181	183	225	227	157	157	234	234	165	169	257	265	187	187	294	294	169	169	293	297	167	167
37-105	123	127	167	177	129	151	202	220	155	157	181	183	227	231	157	157	244	246	163	165	257	265	169	187	286	298	163	163	289	293	145	145
37-140	121	121	185	187	123	145	204	206	139	149	183	193	225	225	157	160	234	238	163	163	257	265	157	161	294	304	163	169	295	315	145	145
37-145	121	121	167	187	135	151	206	206	149	159	181	183	225	233	148	160	234	244	163	169	257	265	151	187	286	294	163	169	293	297	145	145
384-014	121	127	177	187	145	151	206	220	149	157	181	193	225	227	157	160	238	244	163	169	255	265	161	187	294	298	169	169	293	295	145	167
41-120	121	127	175	177	129	151	206	208	153	157	181	181	225	229	160	160	232	244	165	165	255	255	157	161	294	306	163	163	289	293	145	151
41-160	125	127	177	177	129	151	206	208	139	157	183	193	225	225	160	160	244	244	169	169	255	255	161	161	296	298	163	163	295	315	167	167
41-30	121	123	175	187	129	145	198	220	139	149	181	183	225	225	148	157	234	244	169	169	257	265	157	161	294	304	165	165	293	307	167	167
41-5	125	127	173	177	129	151	206	208	157	159	183	193	225	225	160	160	234	244	165	169	257	265	161	161	294	294	159	159	295	315	167	167
41-90	121	129	173	177	129	151	206	208	139	149	183	193	225	227	160	160	234	244	163	163	257	265	161	161	294	294	163	163	295	315	145	145
47-180	121	123	179	187	129	145	206	220	143	157	181	183	217	227	157	157	232	232	169	169	255	257	163	187	294	300	163	163	289	293	167	167
47-184	121	129	173	177	129	151	202	220	149	159	187	193	225	225	157	157	234	234	165	165	265	265	161	161	294	294	159	169	289	295	167	167
474-084	125	127	171	197	131	155	206	208	141	149	177	201	231	233	151	160	236	240	165	169	255	255	191	193	296	302	165	165	309	313	155	155
50-120	127	127	173	187	151	151	204	220	149	149	183	193	225	225	148	157	234	244	169	169	265	265	157	161	286	294	163	163	295	297	167	167
50-125	121	121	167	187	137	151	206	218	149	159	185	193	225	233	157	160	234	234	163	169	255	257	151	187	286	294	163	169	293	295	145	149
50-75	121	121	167	187	137	151	206	206	157	161	185	193	225	227	148	160	234	234	169	169	265	265	169	187	286	294	161	161	293	295	145	149
80-8	129	129	171	173	129	155	206	218	149	157	189	191	217	225	157	160	234	240	163	163	257	267	161	185	286	304	159	169	289	297	155	155
81-17	121	125	173	185	137	151	210	222	135	139	187	189	225	227	154	157	220	240	163	169	257	267	155	161	294	308	163	169	297	299	159	167
81-43	121	127	171	179	147	155	206	218	149	153	183	191	225	227	157	160	228	228	169	169	257	257	185	197	294	298	163	173	289	295	151	167
81-60	125	127	171	173	137	141	206	216	139	149	183	195	225	236	157	160	234	234	163	163	257	257	161	185	294	310	163	173	289	299	155	155
81-8	125	127	177	185	129	151	206	210	131	149	183	195	225	227	148	160	236	236	163	163	257	257	185	191	294	296	163	169	297	299	151	155
82-12	127	131	185	187	141	147	202	220	137	149	189	195	231	236	151	154	240	242	165	169	257	267	161	199	300	302	163	173	295	295	155	155
82-22	121	129	173	185	149	155	206	206	149	153	183	189	225	227	148	160	234	240	163	169	257	257	169	185	304	308	163	163	297	297	167	167
82-30	127	129	177	187	147	151	206	206	131	149	185	189	225	236	154	157	232	232	163	163	257	257	183	185	294	304	173	173	289	297	155	155
83-40	127	129	177	185	137	141	208	208	135	149	167	189	225	236	151	157	234	240	165	165	257	265	157	185	294	304	163	163	297	307	149	155
Ping'ou 62	123	129	171	173	129	165	206	206	135	155	187	193	225	227	151	157	234	236	165	165	257	257	157	157	304	304	163	169	295	315	155	155
83-67	121	125	171	177	135	155	204	204	141	149	181	189	225	227	151	157	234	240	163	163	257	257	169	185	294	302	163	173	293	297	149	167
84-163	123	125	171	175	155	155	212	212	135	153	187	189	231	236	151	157	236	236	165	165	257	265	185	191	294	304	169	173	297	307	155	155
Ping'ou 10	121	127	171	191	137	155	208	208	139	149	183	191	217	225	151	160	234	240	163	163	257	257	157	157	294	298	159	169	295	305	167	167
84-208	127	133	177	185	129	147	202	208	137	149	189	195	229	236	151	157	234	240	169	169	257	267	169	199	292	300	165	165	295	313	147	147
84-217	121	125	177	187	135	155	204	206	135	157	181	191	217	225	157	160	234	240	165	165	255	257	155	169	302	304	163	163	293	295	149	167
84-22	121	125	171	187	141	155	206	212	135	149	185	195	225	227	148	160	236	240	163	163	257	267	185	191	294	316	159	169	299	301	149	167
84-239	121	125	177	187	135	151	208	208	135	157	183	193	225	227	157	160	238	244	163	163	255	265	155	169	294	302	163	165	289	295	149	155
84-260	127	127	171	177	135	155	204	206	149	157	183	193	225	227	157	160	240	244	163	163	255	257	169	187	294	298	163	163	289	295	145	167
84-318	121	129	177	195	145	151	206	220	141	149	183	195	225	236	157	160	236	244	165	165	257	257	161	187	302	304	165	173	289	299	145	155
84-328	125	131	175	185	129	147	208	208	151	155	189	195	225	225	151	157	234	244	163	167	257	267	173	191	300	308	155	163	295	297	0	0
84-376	129	129	171	173	135	155	212	222	149	155	183	189	217	225	148	154	232	240	163	163	257	257	155	163	300	304	163	163	297	297	155	155
84-394	123	129	173	185	135	151	208	208	149	155	187	189	217	225	154	164	232	240	169	169	257	257	155	155	304	304	163	163	297	305	167	167
84-463	125	127	171	177	145	151	204	206	135	141	181	195	225	225	157	160	234	240	165	165	257	267	169	187	294	294	163	173	293	299	149	167
84-496	123	129	185	187	145	151	206	212	139	149	185	189	217	225	148	160	234	240	169	169	257	257	155	191	296	304	163	173	297	301	145	167
84-504	125	127	177	185	145	151	212	222	131	135	183	195	217	225	148	154	234	240	169	169	257	267	155	191	294	296	163	163	297	299	151	155
84-517	123	129	185	187	145	155	206	210	135	139	185	195	217	225	148	160	236	236	169	169	257	257	157	157	296	304	159	169	299	301	149	155
84-570	119	129	173	185	129	155	204	222	135	141	183	195	225	227	148	154	238	250	163	165	257	257	161	185	294	304	163	169	299	311	155	155
Ping'ou 572	125	125	177	185	141	141	206	208	139	149	189	191	225	227	148	160	232	232	169	169	257	267	157	185	286	294	159	173	289	297	167	167
84-578	123	129	173	185	141	147	206	214	135	139	165	195	236	236	157	160	232	232	165	165	257	265	157	185	290	304	163	163	299	313	155	155
84-579	121	127	171	183	155	155	212	212	149	151	167	189	225	227	148	151	232	240	163	163	257	257	155	187	300	300	163	173	289	297	149	167
84-580	121	127	173	185	129	155	218	218	139	149	183	189	225	227	151	157	234	234	169	169	257	267	157	157	298	302	159	173	289	297	155	155
84-585	127	129	173	185	147	165	206	220	149	153	181	189	225	236	160	160	234	234	163	163	257	257	161	185	304	310	163	163	297	313	155	155
84-586	121	127	173	185	141	141	206	208	139	149	183	189	225	227	148	160	234	240	169	169	257	257	161	185	298	302	159	173	289	297	167	167
84-590	127	129	171	177	135	151	204	208	149	157	181	189	225	236	151	157	234	236	165	165	255	267	169	187	294	304	165	173	293	297	149	155
84-592	127	129	171	177	145	151	204	206	141	149	183	189	225	236	157	160	240	244	165	165	257	267	169	187	294	304	165	173	289	297	149	155
84-593	121	125	177	195	135	151	204	206	135	157	181	195	225	225	157	160	234	236	165	165	255	267	161	187	294	302	165	173	293	299	149	155
84-602	127	129	177	195	135	151	204	206	135	141	181	189	225	236	157	160	234	236	165	165	255	267	161	187	294	304	163	173	293	297	149	167
84-603	121	125	169	171	129	141	208	212	143	149	183	189	225	227	151	157	232	238	163	169	257	267	187	187	286	294	169	169	297	297	143	155
84-72	127	127	173	187	137	155	206	208	149	149	183	193	217	229	160	163	234	236	165	165	257	257	151	193	294	298	169	169	295	295	155	155
84-75	119	129	171	185	145	155	206	212	139	149	183	195	217	225	157	160	232	232	163	163	257	257	157	157	304	314	152	169	295	299	151	155
Ping'ou 119	119	129	173	185	129	155	204	222	135	141	183	195	225	227	148	154	238	250	163	163	257	257	161	185	294	304	163	169	299	311	155	155
Ping'ou 127	121	125	171	183	135	151	212	212	135	155	167	189	217	225	148	151	234	234	163	163	257	267	187	193	294	300	163	169	289	297	167	167
85-140	121	129	171	175	155	155	202	208	149	155	187	189	217	227	154	160	236	238	163	169	257	257	157	157	306	306	163	169	297	307	167	167
85-143	127	129	171	177	129	155	206	210	135	151	187	193	225	227	157	160	234	240	165	165	257	265	161	187	286	304	163	163	289	295	155	159
85-147	121	125	171	187	141	155	206	212	135	149	185	195	225	227	148	160	236	240	163	163	257	267	185	191	294	316	159	169	299	301	149	167
85-152	115	125	171	191	137	151	208	222	135	139	183	191	225	227	154	160	234	234	165	165	257	265	157	187	286	294	159	169	295	295	155	155
85-200	123	125	171	177	149	155	202	206	135	153	187	189	227	231	148	160	240	244	169	169	257	267	185	187	294	300	163	163	297	307	167	167
85-41	125	127	171	179	141	147	218	218	135	149	183	191	225	227	151	157	228	232	163	163	257	265	187	197	294	298	163	173	289	295	151	167
85-67	125	129	173	187	129	151	218	222	135	149	183	191	225	227	154	157	228	232	165	165	257	265	157	187	294	304	163	169	289	295	155	155
85-69	121	127	171	179	147	165	218	218	135	153	183	193	225	227	151	157	228	232	163	163	257	265	157	193	294	298	163	173	289	295	167	167
85-73	121	127	171	179	147	155	206	218	149	153	183	191	225	227	157	160	228	240	163	169	257	257	185	197	294	298	163	173	289	295	151	167
85-88	123	129	171	173	135	151	218	222	135	157	167	195	227	229	154	157	240	244	163	163	267	269	155	169	290	304	159	163	295	299	149	167
85-8	121	129	167	185	129	165	214	214	135	139	183	189	236	236	151	157	234	234	163	163	255	265	157	185	294	294	159	173	289	297	155	155
Lewis	121	127	177	187	0	0	0	0	149	157	181	193	225	227	157	160	238	244	169	169	255	265	161	187	296	300	169	169	293	295	145	167
Royal	127	127	187	197	131	165	208	216	135	141	191	201	217	232	151	151	240	240	165	169	257	269	193	193	298	302	163	169	295	309	155	155
Liaozhen 2	125	127	167	171	145	155	206	212	135	149	183	195	225	227	148	160	234	234	163	163	257	257	161	185	294	300	169	169	289	299	155	155
C. mandshurica	115	125	0	0	147	147	0	0	147	153	195	197	0	0	148	148	0	0	161	161	261	267	195	195	276	278	0	0	299	299	145	145
OSU D	121	127	177	187	143	151	206	220	149	157	181	193	225	227	157	160	238	244	163	169	255	265	161	187	296	300	169	169	293	295	145	167
OSU E	125	129	171	187	155	155	206	206	135	149	177	191	231	231	151	160	238	240	165	169	255	269	187	191	296	304	163	173	295	313	155	167
Qiuxiang	121	125	173	185	129	151	206	218	137	149	183	195	217	231	154	160	234	238	163	169	257	267	155	161	294	294	171	171	297	299	155	155
Virunga	121	127	177	187	145	151	206	220	149	157	181	193	225	227	157	160	238	244	163	169	255	265	161	187	294	298	169	169	293	295	145	167
C. yunnanensis	117	121	185	187	129	129	206	206	159	161	183	183	225	229	163	163	232	232	167	171	257	257	161	163	286	300	167	167	295	295	149	149
OSU 104E	125	127	171	197	131	155	206	208	141	149	177	201	231	231	151	160	236	240	165	169	255	269	191	193	296	302	165	165	309	313	155	155
OSU 121	121	127	171	177	135	151	204	230	145	157	181	189	225	227	157	160	234	234	161	161	255	265	161	187	302	302	163	171	293	297	149	156
OSU 14	121	127	177	187	145	151	206	220	149	157	181	193	225	227	157	160	244	244	169	169	255	265	161	187	294	298	169	169	293	295	145	167
OSU 17	121	127	171	177	135	151	204	230	145	157	181	189	225	227	157	160	234	234	161	161	255	265	161	187	302	302	163	171	293	297	149	156
OSU 18	125	127	171	197	131	155	206	208	141	149	177	201	231	231	151	160	236	240	165	169	255	269	191	193	296	302	163	163	309	313	155	155
Ergu-1	129	129	167	177	129	147	204	206	131	149	187	187	217	225	157	157	234	244	163	171	257	257	157	187	286	290	163	173	289	307	146	146
Yangshuhe-1	123	127	173	173	129	129	202	208	141	159	183	183	225	225	145	157	234	234	163	165	257	257	161	161	292	294	163	163	307	307	146	148
OSU 287-008	121	127	177	187	145	151	206	220	149	157	181	193	225	227	157	160	238	244	163	169	255	265	161	187	294	298	169	169	293	295	145	167
Jianshe-1	0	0	0	0	0	0	0	0	135	149	179	185	0	0	148	148	0	0	0	0	0	0	0	0	0	0	0	0	0	0	0	0
OSU 312-030	129	129	187	197	131	155	210	210	135	141	179	187	229	232	151	151	238	240	159	165	259	265	191	191	302	304	163	165	295	297	155	155
Fenggou-1	125	133	0	0	135	135	0	0	135	149	179	185	0	0	148	148	264	290	159	165	267	269	195	195	268	282	0	0	297	299	146	157
Fengmao-1	121	127	173	175	129	129	208	212	139	157	183	183	233	233	157	157	234	234	165	165	257	257	187	187	300	304	157	163	289	313	145	145
Fengmao-2	121	123	177	185	129	143	216	220	139	151	183	183	225	225	160	160	234	234	163	163	257	257	157	197	302	304	163	163	289	297	143	143
Hengshan-1	115	119	0	0	0	0	0	0	147	149	195	197	0	0	148	148	0	0	159	163	259	263	195	195	272	276	0	0	299	299	143	149
OSU 34	121	127	171	177	135	151	204	230	145	157	181	189	225	227	157	160	234	234	161	161	255	265	161	187	302	302	163	171	293	297	149	156
Xiushui-1	121	125	171	173	143	155	202	204	139	153	183	187	225	231	148	157	228	246	165	165	257	257	157	161	294	312	159	163	289	315	149	149
OSU 37-40	121	127	175	177	129	145	208	220	139	157	183	193	225	225	157	157	244	244	169	169	255	257	187	187	298	304	159	169	289	295	167	167
N 39	125	127	171	197	131	155	206	208	141	149	177	201	231	231	151	160	236	240	165	169	255	255	191	193	296	302	165	165	309	313	155	155
Yilin-1	125	129	175	185	129	129	206	220	139	141	183	187	225	225	157	157	234	234	165	165	255	257	161	163	294	308	159	163	289	293	149	149
Beishan-1	121	125	173	173	147	147	0	0	149	157	183	183	219	225	157	157	234	234	163	169	257	257	187	187	286	302	159	163	297	299	161	161
Anquan-1	121	123	167	177	131	131	200	204	149	149	181	183	225	225	157	157	234	234	163	165	255	257	189	189	286	286	163	163	293	295	147	147
Baishan-1	123	123	175	177	135	155	206	218	155	159	167	191	219	233	157	157	234	244	167	169	257	257	163	183	294	304	159	159	297	297	151	165
Anquan-2	123	127	0	0	0	0	206	218	135	157	183	187	225	233	148	157	234	234	163	169	0	0	161	161	0	0	0	0	289	295	159	159
Xiaokunlun-1	123	127	167	185	129	149	218	222	151	157	183	183	225	225	157	157	234	234	167	167	257	257	161	195	290	300	159	163	289	297	149	149
Yongcui-1	129	131	173	175	135	143	204	212	149	153	167	187	225	225	157	157	234	234	165	165	257	257	157	161	302	306	159	163	297	307	143	143
OSU 475-091	127	127	187	197	131	131	208	216	135	141	191	201	217	232	151	151	240	240	165	169	257	257	193	193	298	302	163	169	295	309	155	155
OSU 479-027	121	127	177	187	145	151	206	220	149	157	181	193	225	227	157	160	244	244	169	169	255	265	161	187	294	298	169	169	293	295	145	167
OSU 50-115	123	127	175	177	151	151	206	206	145	157	183	193	225	227	157	160	232	232	163	167	255	257	163	187	298	298	167	167	295	307	145	145
Dongshen-1	119	123	167	175	135	135	206	216	153	157	181	183	225	225	157	157	228	234	163	165	257	257	157	187	300	304	163	163	289	289	163	163
OSU 52	121	127	171	177	135	151	204	230	145	157	181	189	225	227	157	160	234	234	161	161	255	265	161	187	302	302	163	171	293	297	149	156
Qinshan-1	129	129	167	167	0	0	204	206	149	157	183	183	225	233	148	160	234	234	163	169	257	259	161	189	292	300	0	0	289	305	146	146
Sanhe-1	125	133	173	183	129	143	200	216	139	151	183	187	219	225	157	160	234	234	163	163	257	257	157	163	290	310	163	163	289	315	143	143
Ershiqi	121	125	173	185	129	135	208	214	151	157	167	187	231	233	157	157	228	234	163	165	255	257	169	187	286	300	163	163	291	315	159	159
Shangyou	121	125	173	185	129	135	208	214	151	157	167	187	231	233	158	158	228	234	163	165	255	257	169	187	286	300	163	163	291	315	159	159
Fumin-1	121	127	165	187	129	147	206	208	157	157	183	183	229	233	157	163	244	246	165	165	257	257	157	163	302	304	159	161	295	295	146	146
Atinghe-1	123	125	173	183	129	143	210	220	139	149	183	185	225	233	148	157	234	234	163	165	257	261	157	157	286	306	163	163	289	297	149	149
B6	125	131	185	185	155	155	206	208	135	141	189	195	231	231	151	160	236	236	169	169	255	255	191	191	296	300	165	165	295	299	155	167
Maria	121	127	177	187	145	151	206	220	149	157	181	193	225	227	157	160	238	244	163	169	255	265	161	187	294	298	169	169	293	295	145	167
Roral	121	127	177	187	145	151	206	220	149	157	181	193	225	227	157	160	238	244	163	169	255	265	161	187	294	298	169	169	293	295	145	167
TGDL	127	131	185	187	155	171	204	208	137	141	189	201	231	236	151	151	236	242	165	169	255	265	191	193	300	302	165	173	295	311	147	155
Bokehong	127	129	177	185	145	155	208	220	135	141	181	189	225	227	151	157	236	244	163	163	257	267	161	187	294	304	165	173	293	297	149	155
Liaozhen 8	125	127	171	173	151	155	204	208	139	149	183	195	227	233	157	160	240	246	163	163	257	267	185	187	296	296	163	163	293	299	149	167
OSU BS	125	127	171	197	131	155	206	208	141	149	177	201	231	231	151	160	236	240	165	169	255	269	191	193	296	302	165	165	309	313	155	155
Wanxiang	123	129	167	185	135	155	206	218	135	145	183	195	217	227	157	160	238	244	163	169	257	269	169	185	290	304	159	169	289	299	149	155
Corylus avellana 'Contorta'	127	127	183	185	141	151	208	216	135	149	193	195	236	236	151	151	238	240	163	165	265	269	191	199	298	298	163	165	295	295	155	155
